# Supplementary material for: Modulation of Fibroblast Phenotype by Colorectal Cancer Cell-Secreted Factors Is Mostly Independent of Oncogenic KRAS
Source: Cells. 2022 Aug 11;11(16):2490. doi: 10.3390/cells11162490 (PMC9406506; doi:10.3390/cells11162490)
Supplement: Supplementary file 1 [file cells-11-02490-s001.zip]

Archive with 1 entries (1 files):
- cells-1841119-supplementary.pdf
